# Supplementary material for: Heart Failure Therapies for the Prevention of HER2-Monoclonal Antibody-Mediated Cardiotoxicity: A Systematic Review and Meta-Analysis of Randomized Trials
Source: Cancers (Basel). 2021 Nov 3;13(21):5527. doi: 10.3390/cancers13215527 (PMC8583665; doi:10.3390/cancers13215527)
Supplement: Supplementary file 1 [file cancers-13-05527-s001.zip]

Archive with 1 entries (1 files):
- cancers-1419681-supplementary.pdf
